# Supplementary material for: The virtues of the virtual medical school interview
Source: Med Educ Online. 2021 Nov 10;26(1):1992820. doi: 10.1080/10872981.2021.1992820 (PMC8592618; doi:10.1080/10872981.2021.1992820)
Supplement: Supplemental Material [file ZMEO_A_1992820_SM8437.zip]

Archive with 5 entries (4 files):
- Supplementary files/
- Supplementary files/Supplement 2.docx
- Supplementary files/Supplement_3.docx
- Supplementary files/Supplement_4.docx
- Supplementary files/Supplement_5.docx
